# Supplementary material for: Comparative exploration of mammalian deafness gene homologues in the Drosophila auditory organ shows genetic correlation between insect and vertebrate hearing
Source: PLoS One. 2024 Feb 27;19(2):e0297846. doi: 10.1371/journal.pone.0297846 (PMC10898740; doi:10.1371/journal.pone.0297846)
Supplement: S1 Table — Orthologues of identified human and mouse deafness genes (identified through IMPC) listed with DIOPT score, flybase ID, and known GFP/YFP or T2A-GAL4 insertion transgenic fly lines. (XLSX) [file pone.0297846.s003.xlsx]

## Sheet: Supplementary Table 1
Supplementary Table 1: List of orthologous human and mouse genes (DIOPT v7)
Orthologs of identified human and mouse deafness genes (identified through IMPC) listed with DIOPT score, flybase ID, and known GFP/YFP or T2A-GAL4 insertion transgenic fly lines.
Deafness Locus	Species Discovered	Gene Symbol	Drosophila Homolog	DIOPT (x/15)	Flybase ID	GFP/YFP insertion	T2A-Gal4 Insertion
DFNA20/26	human	ACTG1	Act5C	8	FBgn0000042	n/a	n/a
DFNA20/26	human	ACTG1	Act42A	8	FBgn0000043	n/a	n/a
DFNB44	human	ADCY1	rut	14	FBgn0003301	n/a	n/a
USH2C	human	Adgrv1	Calx	1	FBgn0013995	n/a	n/a
DFNX5	human	AIFM1	AIF	9	FBgn0031392	n/a	n/a
DFNB49	human	BDP1	Bdp1	8	FBgn0032512	n/a	n/a
DFNB93	human	CABP2	CG30378	2	FBgn0050378	n/a	n/a
DFNB93	human	CABP2	CG13898	2	FBgn0035161	n/a	n/a
DFNA44	human	CCDC50	CG10283	3	FBgn0032681	n/a	y1 w*; Mi{Trojan-GAL4.1}CG10283MI02713-TG4.1
DFNA66	human	CD164	vsg	4	FBgn0045823	w[1118]; PBac{681.P.FSVS-1}vsg[CPTI001718]	n/a
DFNB105	human	CDC14A	cdc14	12	FBgn0031952	n/a	y1 w*; TI{CRIMIC.TG4.2}cdc14CR00871-TG4.2
DFNB12	human	CDH23	cad87a	2	FBgn0037963	n/a	y1 w*; Mi{Trojan-GAL4.0}Cad87AMI01161-TG4.0 CG34307MI01161-TG4.0-X
DFNB12	human	CDH23	cadN	2	FBgn0015609	n/a	y1 w*; Mi{PT-GFSTF.0}CadNMI00393-GFSTF.0/SM6a
DFNB12	human	CDH23	ds	3	FBgn0284247	n/a	y1 w*; Mi{Trojan-GAL4.0}dsMI01504-TG4.0
DFNB12	human	CDH23	cad88c	2	FBgn0038247	n/a	n/a
DFNA4B/DFNB113	human	CEACAM16	Dscam3	1	FBgn0261046	y1 w*; Mi{PT-GFSTF.1}Dscam3MI00808-GFSTF.1/TM6C, Sb1 Tb+	n/a
CHARGE	human	CHD7	kis	11	FBgn0266557	w[1118]; PBac{768.FSVS-0}kis[CPTI003615] w[1118]; PBac{CPTI-un}kis[CPTI002847] w[1118]; PBac{768.FSVS-0}kis[CPTI003576]	y1 w*; Mi{Trojan-GAL4.2}kisMI00231-TG4.2 CG13693MI00231-TG4.2-X
DFNB48	human	CIB2	Cib2	14	FBgn0034558	n/a	n/a
DFNB103	human	CLIC5	Clic	9	FBgn0030529	w1118 PBac{754.P.FSVS-0}ClicCPTI003213	n/a
PSD	human	CLPP	ClpP	15	FBgn0032229	n/a	n/a
USH3A	human	CLRN1	CG14142	8	FBgn0036143	n/a	n/a
	human	Clrn2	CG1103	3	FBgn0037235	n/a	n/a
DFNB53	human	COL11A2	CG9319	1	FBgn0032881	n/a	n/a
DFNB53	human	COL11A2	vkg	1	FBgn0016075	n/a	y1 w*; TI{CRIMIC.TG4.0}vkgCR01302-TG4.0
DFNB53	human	COL11A2	CG25C	1	FBgn0000299	n/a	n/a
alport	human	COL4A3	col4a1	5	FBgn0000299	n/a	n/a
alport	human	COL4A4	col4a1	4	FBgn0000299	n/a	n/a
alport	human	COL4A5	col4a1	6	FBgn0000299	n/a	n/a
DFNX6	human	COL4A6	CG25C	8	FBgn0000299	n/a	n/a
Stickler5	human	Col9a2	CG9319	1	FBgn0032881
Stickler5	human	Col9a2	CG25C	1	FBgn0000299
Stickler5	human	Col9a2	CG42342	1	FBgn0259244	w[1118]; PBac{602.P.SVS-1}CG42342[CPTI000033]	y1 w*; Mi{Trojan-GAL4.1}CG42342MI05637-TG4.1/TM3, Sb1 Ser1
DFNA40	human	CRYM	CG4872	13	FBgn0030799	n/a	n/a
DFNB66	human	DCDC2	DCX-EMAP	2	FBgn0259099	y1 w*; Mi{PT-GFSTF.0}DCX-EMAPMI06179-GFSTF.0/TM3, Sb1 Ser1	y1 w*; Mi{DH.0}DCX-EMAPMI06179-DH.GT-TG4.0/TM3, Sb1 Ser1
DFNA1	human	DIAPH1	dia	8	FBgn0011202	n/a	n/a
DFNA71	human	DMXL2	Rbcn-3A	10	FBgn0023458	n/a	y1 w* TI{CRIMIC.TG4.0}Rbcn-3ACR00732-TG4.0/FM7h
	human	Elmod1	CG10068	12	FBgn0037473	n/a	n/a
DFNB88	human	ELMOD3	CG10068	2	FBgn0037473	n/a	n/a
DFNB102	human	EPS8	aru	8	FBgn0029095	n/a	n/a
PSD	human	ERAL1	CG7488	14	FBgn0038106	n/a	n/a
DFNB36	human	ESPN	f	4	FBgn0262111	n/a	n/a
DFNB35	human	ESRRB	ERR	12	FBgn0035849	n/a	n/a
brancio-oto-renal	human	EYA1	eya	10	FBgn0000320	n/a	n/a
DFNA10	human	EYA4	eya	8	FBgn0000320	n/a	n/a
DFNB15/72/95	human	GIPC3	kermit	14	FBgn0010504	n/a	n/a
DFNB82	human	GPSM2	pins	13	FBgn0040080	n/a	n/a
DFNA28	human	GRHL2	grh	5	FBgn0259211	n/a	n/a
DFNB25	human	GRXCR1	CG12206	8	FBgn0029662	n/a	y1 w* Mi{Trojan-GAL4.0}CG12206MI11741-TG4.0 lncRNA:CR44999MI11741-TG4.0-X
DFNB25	human	GRXCR1	CG31559	8	FBgn0051559	n/a	y1 w*; Mi{Trojan-GAL4.0}CG31559MI01920-TG4.0/TM3, Sb1 Ser1
DFNB101	human	GRXCR2	CG12206	4	FBgn0029662	y1 w* Mi{DH.0}CG12206MI11741-DH.PT-GFSTF.0 lncRNA:CR44999MI11741-DH.PT-GFSTF.0-X	y1 w* Mi{Trojan-GAL4.0}CG12206MI11741-TG4.0 lncRNA:CR44999MI11741-TG4.0-X
DFNB101	human	GRXCR2	CG31559	4	FBgn0051559	n/a	y1 w*; Mi{Trojan-GAL4.0}CG31559MI01920-TG4.0/TM3, Sb1 Ser1
USH3B	human	HARS	HisRS	15	FBgn0027087	n/a	y1 w* TI{CRIMIC.TG4.0}HisRSCR00315-TG4.0 BxCR00315-TG4.0-X/FM7a
PSD	human	HARS2	HisRS	12	FBgn0027087	n/a	n/a
DFNB39	human	HGF	CG7432	2	FBgn0038727	n/a	n/a
DFNB39	human	HGF	Nrk	2	FBgn0020391	n/a	n/a
DFNA68	human	HOMER2	homer	10	FBgn0025777	n/a	y1 w*; TI{CRIMIC.TG4.2}homerCR00974-TG4.2/SM6a
PSD	human	HSD17B4	Mfe2	15	FBgn0030731	n/a	n/a
	human	Ikzf2	CG12769	3	FBgn0033252	n/a	y1 w*; TI{CRIMIC.TG4.0}CG12769CR01314-TG4.0/SM6a
DFNB89	human	KARS	LysRS	15	FBgn0027084	n/a	n/a
JLNS1	human	KCNQ1	kcnq	7	FBgn0033494	n/a	n/a
DFNA2A	human	KCNQ4	KCNQ	7	FBgn0033494	n/a	n/a
PSD	human	LARS2	LeuRS-m	15	FBgn0027085	n/a	n/a
DFNB66/67	human	LHFPL5	Tmhs	10	FBgn0262624	n/a	n/a
DFNB77	human	LOXHD1	CG30048	1	FBgn0050048	n/a	n/a
DFNB49	human	MARVELD2	Su(Tpl)	3	FBgn0014037	y1 w*; Mi{PT-GFSTF.1}Mi-2MI07934-GFSTF.1 Su(Tpl)MI07934-GFSTF.1-X/TM6C, Sb1 Tb1	n/a
DFNA70	human	MCM2	Mcm2	10	FBgn0014861	n/a	n/a
WS2A	human	MITF	mitf	11	FBgn0263112	n/a	n/a
DFNB74	human	MSRB3	SelR	13	FBgn0267376	n/a	n/a
mito	human	MTTK	dnk	14	FBgn0022338	n/a	n/a
DFNA4	human	MYH14	zip	8	FBgn0265434	y1 w67c23; Mi{PT-GFSTF.0}zipMI03943-GFSTF.0/SM6a y1 w*; Mi{PT-GFSTF.0}zipMI02518-GFSTF.0	y1 w*; Mi{Trojan-GAL4.0}zipMI02518-TG4.0/SM6a y1 w*; Mi{Trojan-GAL4.0}zipMI03943-TG4.0/SM6a
DFNA17	human	MYH9	zip	9	FBgn0265434	y1 w67c23; Mi{PT-GFSTF.0}zipMI03943-GFSTF.0/SM6a y1 w*; Mi{PT-GFSTF.0}zipMI02518-GFSTF.0	y1 w*; Mi{Trojan-GAL4.0}zipMI02518-TG4.0/SM6a y1 w*; Mi{Trojan-GAL4.0}zipMI03943-TG4.0/SM6a
DFNB3	human	Myo15a	Myo10A	10	FBgn0263705	w[1118] PBac{802.P.SVS-2}Myo10A[CPTI003907] w[1118] PBac{803.P.SVS-0}Myo10A[CPTI003738} w[1118] PBac{768.FSVS-0}Myo10A[CPTI003664]	CR01531
DFNB30	human	Myo3a	ninaC	12	FBgn0002938	n/a	n/a
DFNB37/DFNA22	human	Myo6	jar	12	FBgn0011225	n/a	n/a
DFNB2	human	Myo7a	crinkled (ck)	15	FBgn0000317	y[1] w[67c23]; Mi{PT-GFSTF.0}ck[MI10140-GFSTF.0]/SM6a	y[1] w[*]; Mi{Trojan-GAL4.0}ck[MI10140-TG4.0]/SM6a
DFNB94	human	NARS2	AsnRS-m	15	FBgn0034177	n/a	n/a
	human	Ocm	TpnC47D	1	FBgn0010423	n/a	n/a
	human	Ocm	CG13526	1	FBgn0034774	n/a	n/a
	human	Ocm	CG9406	1	FBgn0034592	n/a	n/a
	human	Ocm	Cam	1	FBgn0000253	n/a	n/a
	human	Ocm	Acam	1	FBgn0011273	n/a	n/a
	human	Ocm	CG17272	1	FBgn0038830	n/a	n/a
	human	Ocm	TpnC4	1	FBgn0033027	n/a	n/a
	human	Ocm	CG31960	1	FBgn0051960	n/a	n/a
	human	Ocm	CG31958	1	FBgn0051958	n/a	n/a
	human	Ocm	CG5024	1	FBgn0039373	n/a	n/a
	human	Ocm	CG30378	1	FBgn0050378	n/a	n/a
	human	Ocm	CG11638	1	FBgn0040351	n/a	n/a
	human	Ocm	CG11041	1	FBgn0034481	n/a	n/a
	human	Ocm	TpnC41C	1	FBgn0013348	n/a	n/a
	human	Ocm	Cbp53E	1	FBgn0004580	n/a	n/a
	human	Ocm	CG17770	1	FBgn0039374	n/a	n/a
	human	Ocm	CG13898	1	FBgn0035161	n/a	n/a
	human	Ocm	TpnC25D	1	FBgn0031692	n/a	n/a
	human	Ocm	Eip63F-1	1	FBgn0004910	n/a	n/a
	human	Ocm	azot	1	FBgn0033238	n/a	n/a
	human	Ocm	TpnC73F	1	FBgn0010424	n/a	n/a
DFNA67	human	OSBPL2	CG3860	10	FBgn0034951	n/a	y1 w*; TI{CRIMIC.TG4.1}CG3860CR00915-TG4.1/SM6a
DFNB9	human	OTOF	misfire (mfr)	11	FBgn0266757	n/a	n/a
DFNB18B	human	OTOG	Hml	5	FBgn0029167	n/a	n/a
DFNB84	human	OTOGL	Hml	3	FBgn0029167	n/a	n/a
WS1	human	PAX3	prd	10	FBgn0003145	n/a	n/a
DFNB23	human	PCDH15	Cad99C	9	FBgn0039709	y1 w*; Mi{PT-GFSTF.1}Cad99CMI08439-GFSTF.1	y1 w*; Mi{Trojan-GAL4.1}Cad99CMI08439-TG4.1/TM3, Sb1 Ser1
DFNB70	human	PNPT1	PNPase	14	FBgn0039846	n/a	y1 w*; Mi{Trojan-GAL4.2}PNPaseMI09512-TG4.2/TM3, Sb1 Ser1
treacher collins	human	POLR1C	CG3756	15	FBgn0031657	n/a	n/a
treacher collins	human	POLR1D	l(2)37CG	15	FBgn0086447	n/a	n/a
DFNX2	human	POU3F4	vvl	9	FBgn0086680	n/a	n/a
DFNA15	human	POU4F3	acj6	8	FBgn0000028	n/a	y1 w* Mi{Trojan-GAL4.0}acj6MI07818-TG4.0/FM7c
DFNX1	human	PRPS1	CG6767	11	FBgn0036030	y1 w*; Mi{PT-GFSTF.2}PrpsMI09551-GFSTF.2/TM6C, Sb1 Tb1	n/a
DFNB84	human	PTPRQ	PTP-ER	2	FBgn0016641	n/a	n/a
DFNB84	human	PTPRQ	Ptp10D	2	FBgn0004370	n/a	n/a
DFNB84	human	PTPRQ	Ptp4E	2	FBgn0004368	y1 w* Mi{PT-GFSTF.0}Ptp4EMI07920-GFSTF.0	n/a
DFNB84	human	PTPRQ	CG42327	2	FBgn0259227	n/a	n/a
DFNB24	human	RDX	moe	8	FBgn0011661	n/a	y1 w* TI{CRIMIC.TG4.2}MoeCR00638-TG4.2
CHARGE	human	SEMA3E	sema2a	3	FBgn0011260	y1 w67c23; Mi{PT-GFSTF.0}Sema2aMI05602-GFSTF.0	y1 w*; Mi{Trojan-GAL4.0}Sema2aMI05602-TG4.0/SM6a
CHARGE	human	SEMA3E	sema2b	3	FBgn0264273	n/a	n/a
DFNB91	human	SERPINB6	Spn55B	9	FBgn0028983	n/a	n/a
DFNA23	human	SIX1	so	9	FBgn0003460	n/a	n/a
brancio-oto-renal	human	SIX5	six4	5	FBgn0027364	n/a	n/a
DFNA25	human	SLC17A8	VGlut	9	FBgn0031424	y1 w67c23; Mi{PT-GFSTF.2}VGlutMI04979-GFSTF.2	w*; Mi{Trojan-GAL4.2}VGlutMI04979-TG4.2/CyO
DFNB60	human	SLC22A4	Orct	8	FBgn0019952	n/a	n/a
DFNB4	human	SLC26A4	Prestin	10	FBgn0036770	n/a	n/a
DFNB61	human	SLC26A5	Prestin	14	FBgn0036770	n/a	n/a
WS4	human	SOX10	sox100b	6	FBgn0024288	n/a	n/a
DFNB86/DFNA65	human	TBC1D24	sky	15	FBgn0032901	n/a	n/a
DFNB21-DFNA8/12	human	Tecta	Hml	3	FBgn0029167	n/a	n/a
DFNA51	human	TJP2	pyd	8	FBgn0262614	n/a	n/a
DFNB7/11-DFNA36	human	TMC1	tmc	5	FBgn0267796	y1 w*; Mi{PT-GFSTF.0}TmcMI02041-GFSTF.0/TM3, Sb1 Ser1	n/a
DFNB99	human	TMEM132E	dtn	13	FBgn0262730	n/a	n/a
DFNB6	human	TMIE	CG15130	6	FBgn0032860	n/a	n/a
DFNB8/10	human	TMPRSS3	CG4613	2	FBgn0036427	n/a	n/a
DFNB8/10	human	TMPRSS3	CG3355	2	FBgn0031619	n/a	n/a
DFNA56	human	TNC	CG8642	3	FBgn0033312	n/a	n/a
DFNA56	human	TNC	CG5550	3	FBgn0034160	n/a	n/a
DFNA56	human	TNC	CG31832	3	FBgn0051832	n/a	n/a
DFNA56	human	TNC	CG30280	3	FBgn0050280	n/a	n/a
DFNB28	human	TRIOBP	osp	5	FBgn0003016	y1 w*; Mi{PT-GFSTF.0}ospMI00193-GFSTF.0/CyO	y1 w*; TI{CRIMIC.TG4.0}AdhrCR00554-TG4.0 ospCR00554-TG4.0-X AdhCR00554-TG4.0-X
DFNB98	human	TSPEAR	clos	3	FBgn0261016	n/a	y1 w*; TI{CRIMIC.TG4.1}closCR00839-TG4.1 CG1902CR00839-TG4.1-X CG30338CR00839-TG4.1-X/SM6a
DFNB18	human	USH1C	CG5921	9	FBgn0029835	n/a	y1 w* TI{CRIMIC.TG4.0}CG5921CR00275-TG4.0
USH1G	human	USH1G	Sans	13	FBgn0033785	n/a	n/a
DFNA6/14/38	human	WFS1	wfs1	10	FBgn0039003	n/a	n/a
DFNB31	human	WHRN	dysc	9	FBgn0264006	y1 w*; Mi{PT-GFSTF.0}dyscMI02729-GFSTF.0 y1 w*; Mi{PT-GFSTF.0}dyscMI01684-GFSTF.0/TM6C, Sb1 Tb1	n/a
IMPC	mouse	Aak1	Nak	11	FBgn0015772	n/a	y1 w*; Mi{Trojan-GAL4.1}NakMI14315-TG4.1
IMPC	mouse	Acsl4	Acsl	11	FBgn0263120	Genotype: y1 w67c23; Mi{PT-GFSTF.2}AcslMI02966-GFSTF.2/SM6a	n/a
IMPC	mouse	Acvr2a	put	9	FBgn0003169	n/a	n/a
IMPC	mouse	Ankrd11	CG10984	10	FBgn0036305	w[1118]; PBac{681.P.FSVS-1}CG10984[CPTI002035]	y1 w*; Mi{Trojan-GAL4.0}CG10973MI01719-TG4.0 CG10984MI01719-TG4.0-X
IMPC	mouse	Ap3m2	cm	14	FBgn0000330	n/a	n/a
IMPC	mouse	Ap3s1	or	12	FBgn0003008	n/a	n/a
IMPC	mouse	Atp2b1	PMCA	8	FBgn0259214	w[1118]; PBac{681.P.FSVS-1}PMCA[CPTI001995]	n/a
IMPC	mouse	BAIAP2L2	IRSp53	8	FBgn0052082	n/a	y1 w*; Mi{Trojan-GAL4.0}IRSp53MI12856-TG4.0
IMPC	mouse	Ccdc88c	Girdin	12	FBgn0283724	n/a	n/a
IMPC	mouse	Ccdc92	CG11448	1	FBgn0024985	n/a	n/a
IMPC	mouse	Cyb5r2	CG5946	13	FBgn0036211	n/a	n/a
IMPC	mouse	Duoxa2	mol	11	FBgn0086711	n/a	y1 w*; Mi{Trojan-GAL4.1}molMI03597-TG4.1
IMPC	mouse	Emb	Bsg	12	FBgn0261822	n/a	y1 w*; Mi{Trojan-GAL4.1}BsgMI09180-TG4.1/SM6a
IMPC	mouse	Eps8l1	aru	6	FBgn0029095	n/a	n/a
IMPC	mouse	Eps8l1	CG8907	6	FBgn0038466	n/a	y1 w*; Mi{Trojan-GAL4.0}CG8907MI02395-TG4.0/TM3, Sb1 Ser1
IMPC	mouse	Ewsr1	caz	7	FBgn0285954	n/a	n/a
IMPC	mouse	Gata2	grn	12	FBgn0001138	n/a	n/a
IMPC	mouse	Gga1	Gga	12	FBgn0030141	n/a	n/a
IMPC	mouse	Gpr50	moody	5	FBgn0025631	n/a	n/a
IMPC	mouse	Gpr50	Tre1	5	FBgn0046687	n/a	n/a
IMPC	mouse	Ikzf5	hb	1	FBgn0001180	n/a	n/a
IMPC	mouse	Il1r2	Toll-4	1	FBgn0032095	n/a	y1 w*; TI{CRIMIC.TG4.1}Toll-4CR00920-TG4.1
IMPC	mouse	Klc2	Klc	7	FBgn0010235	n/a	n/a
IMPC	mouse	Klhl18	KLHL18	13	FBgn0037978	n/a	n/a
IMPC	mouse	Med28	MED28	12	FBgn0039337	n/a	n/a
IMPC	mouse	Mpdz	Patj	7	FBgn0067864	n/a	n/a
IMPC	mouse	Myh1	Mhc	7	FBgn0264695	y1 w67c23; Mi{PT-GFSTF.0}MhcMI03941-GFSTF.0/SM6a	y1 w*; Mi{Trojan-GAL4.un}MhcMI03941-TG4.un/SM6a
IMPC	mouse	Nedd4L	Nedd4	14	FBgn0259174	y1 w*; Mi{PT-GFSTF.0}Nedd4MI07766-GFSTF.0	y1 w*; Mi{Trojan-GAL4.0}Nedd4MI07766-TG4.0/TM3, Sb1 Ser1
	mouse	Nek5	niki	2	FBgn0045980	n/a	n/a
	mouse	Nek5	nek2	2	FBgn0029970	n/a	n/a
	mouse	Nek5	png	2	FBgn0000826	n/a	n/a
IMPC	mouse	Nfatc3	NFAT	6	FBgn0030505	n/a	n/a
IMPC	mouse	Nin	Bsg25D	7	FBgn0000228	n/a	n/a
IMPC	mouse	Nisch	CG11807	10	FBgn0033996	n/a	y1 w*; TI{CRIMIC.TG4.0}CG11807CR00674-TG4.0 CG42391CR00674-TG4.0-X/SM6a
IMPC	mouse	Nptn	Bsg	6	FBgn0261822	w[1118]; PBac{544.SVS-1}Bsg[CPTI100050]	y1 w*; Mi{Trojan-GAL4.1}BsgMI09180-TG4.1/SM6a
IMPC	mouse	Odf3l2	CG10252	12	FBgn0039104	n/a	n/a
	mouse	Orai1	olf186-F	9	FBgn0041585	n/a	n/a
	mouse	Pcdh20	cad96cb	1	FBgn0039294	n/a	n/a
IMPC	mouse	Phf6	Phf7	2	FBgn0031091	n/a	n/a
IMPC	mouse	Ppm1a	alph	14	FBgn0086361	n/a	n/a
IMPC	mouse	Sema3f	Sema-2a	4	FBgn0011260	y1 w67c23; Mi{PT-GFSTF.0}Sema2aMI05602-GFSTF.0	y1 w*; Mi{Trojan-GAL4.0}Sema2aMI05602-TG4.0/SM6a
IMPC	mouse	Slc4a10	Ndae1	8	FBgn0259111	y1 w67c23; Mi{PT-GFSTF.2}Ndae1MI05100-GFSTF.2/CyO	n/a
IMPC	mouse	slc5a5	CG10444	5	FBgn0034494	n/a	n/a
IMPC	mouse	slc5a5	CG32669	5	FBgn0052669	n/a	y1 w* Mi{Trojan-GAL4.0}sbrMI01374-TG4.0 CG32669MI01374-TG4.0-X CG15209MI01374-TG4.0-X/FM7c
IMPC	mouse	Spns2	spin	11	FBgn0086676	n/a	y1 w*; Mi{Trojan-GAL4.1}spinMI06876-TG4.1/SM6a
IMPC	mouse	Srrm4	CG8929	1	FBgn0034504	n/a	n/a
	mouse	Tmem145	CG9304	6	FBgn0034674	n/a	y1 w*; TI{CRIMIC.TG4.2}CG9304CR00873-TG4.2
IMPC	mouse	Tmem30b	CDC50	5	FBgn0030752	n/a	n/a
IMPC	mouse	Tmtc4	CG5038	15	FBgn0038324	n/a	n/a
IMPC	mouse	Tox	CG12104	5	FBgn0035238	n/a	n/a
IMPC	mouse	Tram2	TRAM	7	FBgn0040340	n/a	n/a
IMPC	mouse	Ube2b	Ubc6	13	FBgn0004436	n/a	n/a
IMPC	mouse	Ube2g1	CG40045	15	FBgn0058045	n/a	n/a
IMPC	mouse	Vti1a	Vti1a	14	FBgn0260862	n/a	n/a
IMPC	mouse	Wdtc1	adp	14	FBgn0000057	n/a	n/a
IMPC	mouse	Zcchc14	CG10492	2	FBgn0032748	n/a	y1 w*; TI{CRIMIC.TG4.0}CG10492CR00460-TG4.0/SM6a
IMPC	mouse	Zcchc14	CG2709	2	FBgn0283545	n/a	n/a
IMPC	mouse	Zcchc14	smg	2	FBgn0016070	n/a	n/a
IMPC	mouse	Zcchc14	CG3800	2	FBgn0034802	n/a	n/a
IMPC	mouse	Zcchc14	CG9715	2	FBgn0036668	n/a	n/a
	mouse	Zfyve26	CG5270	12	FBgn0037897	n/a	n/a

## Sheet: Supplementary Table 2
Supplementary Table 2: Gene expression of human and mouse deafness orthologues using GFP overexpression
The Drosophila orthologs of human and mouse deafness genes with GFP expression patterns in Johnston's organ whole mount preparations. GAL4 expressing transgenic flies for each deafness ortholog were used to drive GFP in the same spatial and temporal expression pattern for each gene. GFP expression in each cell type, flybase ID, transgenic fly stock number, and genotype is noted for individual gen…
Species discovered	Human gene	Fly ortholog candidate	DIOPT (x/15)	Gene Expression	Flybase ID	Stock#	genotype
mouse	Aak1	Nak	11	ubiquitious	FBgn0015772	BDSC#: 76233	y[1] w[*]; Mi{Trojan-GAL4.1}Nak[MI14315-TG4.1]
mouse	Acsl4	Acsl	14	ubiquitious	FBgn0263120	BDSC#: 81139	y[1] w[*]; TI{GFP[3xP3.cLa]=CRIMIC.GT14}Acsl[CR00040] UQCR-11L[CR00040]/SM6a
human	AIFM1	aif	10	not detected	FBgn0031392	aif-1/aif-3
mouse	Ankrd11	CG10984	10	ubiquitious	FBgn0036305	BDSC#: 76630	y[1] w[*]; Mi{Trojan-GAL4.0}CG10973[MI01719-TG4.0] CG10984[MI01719-TG4.0-X]
mouse	Atp2b1	PMCA	13	ubiquitious	FBgn0259214	BDSC#: 76741	y[1] w[*]; Mi{Trojan-GAL4.2}PMCA[MI12515-TG4.2]/In(4)ci[D], ci[D] pan[ciD]
mouse	Baiap2l2	Irsp53	8	not detected	FBgn0052082	BDSC#: 67637	y[1] w[*]; Mi{Trojan-GAL4.0}IRSp53[MI12856-TG4.0]
human	CCDC50	cg10283	6	ubiquitious	FBgn0032681	BDSC#: 76152	y[1] w[*]; Mi{Trojan-GAL4.1}CG10283[MI02713-TG4.1]
human	CDC14A	cdc14	12	mechanosensory neurons	FBgn0031952	BDSC#: 79333	y[1] w[*]; TI{GFP[3xP3.cLa]=CRIMIC.TG4.2}cdc14[CR00871-TG4.2]
human	CDH23	ds	3	attachment cells and mechanosensory neurons	FBgn0284247	BDSC#: 67432	y[1] w[*]; Mi{Trojan-GAL4.0}ds[MI01504-TG4.0]
human	CHD7	Kis	11	ubiquitious	FBgn0266557	BDSC#: 76131	y[1] w[*]; Mi{Trojan-GAL4.2}kis[MI00231-TG4.2] CG13693[MI00231-TG4.2-X]
mouse	Col9a2	CG42342	1	ubiquitious	FBgn0259244	BDSC#: 76673	y[1] w[*]; Mi{Trojan-GAL4.1}CG42342[MI05637-TG4.1]/TM3, Sb[1] Ser[1]
human	DMXL2	Rbcn-3a	11	ubiquitious	FBgn0023458	BDSC#: 79291	y[1] w[*] TI{GFP[3xP3.cLa]=CRIMIC.TG4.0}Rbcn-3A[CR00732-TG4.0]/FM7h
mouse	Duoxa2	mol	11	epithelial cells	FBgn0086711	BDSC#: 77737	y[1] w[*]; Mi{Trojan-GAL4.1}mol[MI03597-TG4.1]
mouse	Eps8l1	CG8907	7	not detected	FBgn0038466	BDSC#: 67441	y[1] w[*]; Mi{Trojan-GAL4.0}CG8907[MI02395-TG4.0]/TM3, Sb[1] Ser[1]
human	GRHL2	grh	7	attachment cells	FBgn0259211	BDSC#: 76172	y[1] w[*]; Mi{Trojan-GAL4.0}grh[MI05134-TG4.0]/SM6a
human	GRXCR1	CG31559	9	not detected	FBgn0051559	BDSC#: 76633	y[1] w[*]; Mi{Trojan-GAL4.0}CG31559[MI01920-TG4.0]/TM3, Sb[1] Ser[1]
human	HOMER2	homer	14	not detected	FBgn0025777	BDSC#: 83226	y[1] w[*]; TI{GFP[3xP3.cLa]=CRIMIC.TG4.2}homer[CR00974-TG4.2]/SM6a
human	HSD17B4	Mfe2	15	not detected	FBgn0030731	CR00402
mouse	Il1r2	Toll-4	1	mechanosensory neurons	FBgn0032095	BDSC#: 79358	y[1] w[*]; TI{GFP[3xP3.cLa]=CRIMIC.TG4.1}Toll-4[CR00920-TG4.1]
mouse	Myh1	Mhc	11	not detected	FBgn0264695	BDSC#: 76653	y[1] w[*]; Mi{Trojan-GAL4.un}Mhc[MI03941-TG4.un]/SM6a
human	MYH14	zip	11	ubiquitious	FBgn0265434	BDSC#: 66793	y[1] w[*]; Mi{Trojan-GAL4.0}zip[MI03943-TG4.0]/SM6a
human	MYH14	zip	11	ubiquitious	FBgn0265434	BDSC#: 67443	y[1] w[*]; Mi{Trojan-GAL4.0}zip[MI02518-TG4.0]/SM6a
human	MYO15A	Myo10a	10	scolopale cells	FBgn0263705	BDSC#: 86433	y[1] w[*] TI{GFP[3xP3.cLa]=CRIMIC.TG4.0}Myo10A[CR01531-TG4.0]
human	MYO7A	ck	15	scolopale cells	FBgn0000317	BDSC#: 76720	y[1] w[*]; Mi{Trojan-GAL4.0}ck[MI10140-TG4.0]/SM6a
mouse	Nedd4L	Nedd4	14	ubiquitious	FBgn0259174	BDSC#: 77786	y[1] w[*]; Mi{Trojan-GAL4.0}Nedd4[MI07766-TG4.0]/TM3, Sb[1] Ser[1]
mouse	Nisch	CG11807	10	mechanosensory neurons	FBgn0033996	BDSC#: 78980	y[1] w[*]; TI{GFP[3xP3.cLa]=CRIMIC.TG4.0}CG11807[CR00674-TG4.0] CG42391[CR00674-TG4.0-X]/SM6a
mouse	Nptn	Bsg	6	ubiquitious	FBgn0261822	BDSC#: 77795	y[1] w[*]; Mi{Trojan-GAL4.1}Bsg[MI09180-TG4.1]/SM6a
mouse	Odf3l2	CG8086	12	mechanosensory and cap cells	FBgn0032010	BDSC#: 67496	y[1] w[*]; Mi{Trojan-GAL4.1}CG8086[MI11183-TG4.1]/SM6a
human	OSBPL2	cg3860	13	neurons and cap cells	FBgn0034951	BDSC#: 81155	y[1] w[*]; TI{GFP[3xP3.cLa]=CRIMIC.TG4.1}CG3860[CR00915-TG4.1]/SM6a
human	PCDH15	Cad99c	9	scolopale and attachment cells	FBgn0039709	BDSC#: 67483	y[1] w[*]; Mi{Trojan-GAL4.1}Cad99C[MI08439-TG4.1]/TM3, Sb[1] Ser[1]
human	PNPT1	PNPase	14	not detected	FBgn0039846	BDSC#: 66866	y[1] w[*]; Mi{Trojan-GAL4.2}PNPase[MI09512-TG4.2]/TM3, Sb[1] Ser[1]
human	POU4F3	acj6	12	not detected	FBgn0000028	BDSC#: 77788	y[1] w[*] Mi{Trojan-GAL4.0}acj6[MI07818-TG4.0]/FM7c
human	PRPS1	Prps	14	mechanosensory neurons	FBgn0036030	BDSC#: 77797	y[1] w[*]; Mi{Trojan-GAL4.2}CG6767[MI09551-TG4.2]/TM3, Sb[1] Ser[1]
human	RDX	Moe	13	not detected	FBgn0011661	BDSC#: 78972	y[1] w[*] TI{GFP[3xP3.cLa]=CRIMIC.TG4.2}Moe[CR00638-TG4.2]
human	SEMA3E	Sema2a	3	ubiquitious	FBgn0011260	BDSC#: 77761	y[1] w[*]; Mi{Trojan-GAL4.0}Sema2a[MI05602-TG4.0]/SM6a
human	SLC17A8	vglut	10	ubiquitious	FBgn0031424	BDSC#: 60312	w[*]; Mi{Trojan-GAL4.2}VGlut[MI04979-TG4.2]/CyO
mouse	Spns2	spin	11	not detected	FBgn0086676	BDSC#: 67474	y[1] w[*]; Mi{Trojan-GAL4.1}spin[MI06876-TG4.1]/SM6a
human	TRIOBP	osp	5	not detected	FBgn0003016	BDSC#: 78950	y[1] w[*]; TI{GFP[3xP3.cLa]=CRIMIC.TG4.0}Adhr[CR00554-TG4.0] osp[CR00554-TG4.0-X] Adh[CR00554-TG4.0-X]
human	TSPEAR	clos	3	not detected	FBgn0261016	BDSC#: 80680	y[1] w[*]; TI{GFP[3xP3.cLa]=CRIMIC.TG4.1}clos[CR00839-TG4.1] CG1902[CR00839-TG4.1-X] CG30338[CR00839-TG4.1-X]/SM6a
human	USH1C	CG5921	9	attachment cells and mechanosensory neurons	FBgn0029835	BDSC#: 79230	y[1] w[*] TI{GFP[3xP3.cLa]=CRIMIC.TG4.0}CG5921[CR00275-TG4.0]

## Sheet: Supplementary Table 3
Supplementary Table 3: Protein localization of human and mouse deafness orthologues using an endogenous GFP cassette
The Drosophila orthologs of human and mouse deafness genes with fluorescent protein localization in Johnston's organ whole mount preparations. Subcellular localaztion in Scolopidia cell types and protein localization in each cell type, flybase ID, genotype, and transgenic fly stock number is noted for individual genes.
Species discovered	Human gene symbol	Fly ortholog candidate	DIOPT (x/15)	Protein Localization	Cell Type(s)	Flybase ID	Stock#	genotype
mouse	Acsl4	Acsl	14	ubiquitous	ubiquitous	FBgn0263120	BDSC#: 59291	y[1] w[67c23]; Mi{PT-GFSTF.2}Acsl[MI02966-GFSTF.2]/SM6a
mouse	ANKRD11	CG10984	10	ubiquitous	ubiquitous	FBgn0036305	Kyoto#: 115261	w[1118]; PBac{681.P.FSVS-1}CG10984[CPTI002035]
mouse	Atp2b1	PMCA	13	membrane bound	ubiquitous	FBgn0259214	Kyoto: 115256	w[1118]; PBac{681.P.FSVS-1}PMCA[CPTI001995]
human	CD164	vsg	6	cytoplasmic	ubiquitous	FBgn0045823	Kyoto: 115234	w[1118]; PBac{681.P.FSVS-1}vsg[CPTI001718]
human	CDH23	CadN	2	cytoplasmic	mechanosensory neurons	FBgn0015609	BDSC#: 39641	y[1] w[*]; Mi{PT-GFSTF.0}CadN[MI00393-GFSTF.0]/SM6a
human	CHD7	kis	11	nuclear	ubiquitous	FBgn0266557	Kyoto#: 115428	w[1118]; PBac{768.FSVS-0}kis[CPTI003615]
human	CHD7	kis	11	nuclear	ubiquitous	FBgn0266557	Kyoto#: 115339	w[1118]; PBac{CPTI-un}kis[CPTI002847]
human	CHD7	kis	11	nuclear	ubiquitous	FBgn0266557	Kyoto#: 115585	w[1118]; PBac{768.FSVS-0}kis[CPTI003576]
human	CLIC5	Clic	10	cytoplasmic	ubiquitous	FBgn0030529	Kyoto: 115586	w[1118] PBac{768.FSVS-0}Clic[CPTI003607]
human	CLIC5	Clic	10	cytoplasmic	ubiquitous	FBgn0030529	Kyoto: 115395	w[1118] PBac{754.P.FSVS-0}Clic[CPTI003213]
mouse	COL9A2	CG42342	1	ubiquitous	ubiquitous	FBgn0259244	Kyoto#: 115004	w[1118]; PBac{602.P.SVS-1}CG42342[CPTI000033]
human	DCDC2	DCX-EMAP	2	cytoplasmis (diffuse)	ubiquitous	FBgn0259099	BDSC#: 61786	y[1] w[*]; Mi{PT-GFSTF.0}DCX-EMAP[MI06179-GFSTF.0]/TM3, Sb[1] Ser[1]
human	MARVELD2	Su(Tpl)	3	nuclear	ubiquitous	FBgn0014037	BDSC#: 63188	y[1] w[*]; Mi{PT-GFSTF.1}Mi-2[MI07934-GFSTF.1] Su(Tpl)[MI07934-GFSTF.1-X]/TM6C, Sb[1] Tb[1]
human	MSRB3	SelR	13	not detected	not detected	FBgn0267376	Kyoto: 115061	w[1118]; PBac{602.P.SVS-1}SelR[CPTI001015]
mouse	Myh1	Mhc	11	ubiquitous	ubiquitous	FBgn0264695	BDSC#: 59813	y[1] w[67c23]; Mi{PT-GFSTF.0}Mhc[MI03941-GFSTF.0]/SM6a
human	MYH14	zip	11	ubiquitous	ubiquitous	FBgn0265434	BDSC#: 63172	y[1] w[67c23]; Mi{PT-GFSTF.0}zip[MI03943-GFSTF.0]/SM6a
human	MYH14	zip	11	ubiquitous	ubiquitous	FBgn0265434	BDSC#: 66894	y[1] w[*]; Mi{PT-GFSTF.0}zip[MI02518-GFSTF.0]
human	MYO15A	Myo10a	10	distal tip at a2/a3 junction	scolopale cells	FBgn0263705	Kyoto: 115590	w[1118] PBac{803.P.SVS-0}Myo10A[CPTI003738]
human	MYO15A	Myo10a	10	distal tip at a2/a3 junction	scolopale cells	FBgn0263705	Kyoto: 115453	w[1118] PBac{802.P.SVS-2}Myo10A[CPTI003907]
human	MYO15A	Myo10a	10	distal tip at a2/a3 junction	scolopale cells	FBgn0263705	Kyoto: 115434	w[1118] PBac{768.FSVS-0}Myo10A[CPTI003664]
human	MYO7A	ck	15	cytoplasmic (concentrated at distal tip)	scolopale cells	FBgn0000317	BDSC#: 61804	y[1] w[67c23]; Mi{PT-GFSTF.0}ck[MI10140-GFSTF.0]/SM6a
mouse	Nedd4L	Nedd4	14	ubiquitous	ubiquitous	FBgn0259174	BDSC#: 63185	y[1] w[*]; Mi{PT-GFSTF.0}Nedd4[MI07766-GFSTF.0]
mouse	Nptn	bsg	6	ubiquitous	ubiquitous	FBgn0261822	Kyoto#: 115365	w[1118]; PBac{544.SVS-1}Bsg[CPTI100050]
mouse	Nptn	bsg	6	ubiquitous	ubiquitous	FBgn0261822	Kyoto#: 115366	w[1118]; PBac{544.SVS-1}Bsg[CPTI100062]
mouse	Nptn	bsg	6	ubiquitous	ubiquitous	FBgn0261822	Kyoto#: 115521	w[1118]; PBac{681.P.FSVS-1}Bsg[CPTI001762]
mouse	Nptn	bsg	6	ubiquitous	ubiquitous	FBgn0261822	Kyoto#: 115075	w[1118]; PBac{566.P.SVS-1}Bsg[CPTI100005]
human	PCDH15	Cad99c	9	co-localizes with actin in scolopale cells and ubiquitious in epithelial cells	scolopale/epithelial cells	FBgn0039709	BDSC#: 60268	y[1] w[*]; Mi{PT-GFSTF.1}Cad99C[MI08439-GFSTF.1]
human	PRPS1	CG6767	14	nuclear	mechanosensory neurons	FBgn0036030	BDSC#: 59305	y[1] w[*]; Mi{PT-GFSTF.2}CG6767[MI09551-GFSTF.2]/TM6C, Sb[1] Tb[1]
human	PTPRQ	Ptp4E	2	nuclear	mechanosensory neurons	FBgn0004368	BDSC#: 61796	y[1] w[*] Mi{PT-GFSTF.0}Ptp4E[MI07920-GFSTF.0]
human	PTPRQ	Ptp10D	2	cytoplasmic (co-localizes with actin)	scolopale cells	FBgn0004370	BDSC#: 61803	y[1] w[*] Mi{PT-GFSTF.0}Ptp10D[MI10086-GFSTF.0]
human	SEMA3E	Sema2a	3	ubiquitous	ubiquitous	FBgn0011260	BDSC#: 60548	y[1] w[67c23]; Mi{PT-GFSTF.0}Sema2a[MI05602-GFSTF.0]
human	SLC17A8	vglut	10	ubiquitous	ubiquitous	FBgn0031424	BDSC#: 59411	y[1] w[67c23]; Mi{PT-GFSTF.2}VGlut[MI04979-GFSTF.2]
mouse	Slc4a10	Ndae1	12	ubiquitous	ubiquitous	FBgn0259111	BDSC#: 61778	y[1] w[67c23]; Mi{PT-GFSTF.2}Ndae1[MI05100-GFSTF.2]/CyO
human	SUN1	Koi	6	nuclear membrane		FBgn0265003	BDSC#: 51525	y[1] w[*]; P{w[+mC]=PTT-GB}koi[CB04483]
human	SYNE4	Msp-300	n/a	ubiquitous (concentrated at proximal tip)	scolopale cells	FBgn0261836	BDSC#: 59757	y[1] w[67c23]; Mi{PT-GFSTF.0}Msp300[MI00111-GFSTF.0]/CyO
human	TJP2	pyd	10	membrane bound	epithelial cells	FBgn0262614	BDSC#: 60166	y[1] w[*]; Mi{PT-GFSTF.1}pyd[MI01205-GFSTF.1]/TM6C, Sb[1] Tb[1]
human	TMC1	Tmc	5	not detected	not detected	FBgn0267796	BDSC#: 60176	y[1] w[*]; Mi{PT-GFSTF.0}Tmc[MI02041-GFSTF.0]/TM3, Sb[1] Ser[1]
human	TRIOBP	osp	5	not detected	not detected	FBgn0003016	BDSC#: 66505	y[1] w[*]; Mi{PT-GFSTF.0}osp[MI00193-GFSTF.0]/CyO
human	WHRN	dysc	9	ubiquitous	scolopale cells	FBgn0264006	BDSC#: 60517	y[1] w[*]; Mi{PT-GFSTF.0}dysc[MI01684-GFSTF.0]/TM6C, Sb[1] Tb[1]
human	WHRN	dysc	9	ubiquitous	scolopale cells	FBgn0264006	BDSC#: 59797	y[1] w[*]; Mi{PT-GFSTF.0}dysc[MI02729-GFSTF.0]
