# Supplementary material for: Comparative exploration of mammalian deafness gene homologues in the Drosophila auditory organ shows genetic correlation between insect and vertebrate hearing
Source: PLoS One. 2024 Feb 27;19(2):e0297846. doi: 10.1371/journal.pone.0297846 (PMC10898740; doi:10.1371/journal.pone.0297846)
Supplement: S2 Table — The Drosophila orthologs of human and mouse deafness genes with GFP expression patterns in Johnston’s organ whole mount preparations. GAL4 expressing transgenic flies for each deafness ortholog were used to drive GFP in the same spatial and temporal expression pattern for each gene. GFP expression in each cell type, flybase ID, transgenic fly stock number, and genotype is noted for individual genes. (XLSX) [file pone.0297846.s004.xlsx]

## Sheet: Supplementary Table 2
Supplementary Table 2: Gene expression of human and mouse deafness orthologues using GFP overexpression
The Drosophila orthologs of human and mouse deafness genes with GFP expression patterns in Johnston's organ whole mount preparations. GAL4 expressing transgenic flies for each deafness ortholog were used to drive GFP in the same spatial and temporal expression pattern for each gene. GFP expression in each cell type, flybase ID, transgenic fly stock number, and genotype is noted for individual gen…
Species discovered	Human gene	Fly ortholog candidate	DIOPT (x/15)	Gene Expression	Flybase ID	Stock#	genotype
mouse	Aak1	Nak	11	ubiquitious	FBgn0015772	BDSC#: 76233	y[1] w[*]; Mi{Trojan-GAL4.1}Nak[MI14315-TG4.1]
mouse	Acsl4	Acsl	14	ubiquitious	FBgn0263120	BDSC#: 81139	y[1] w[*]; TI{GFP[3xP3.cLa]=CRIMIC.GT14}Acsl[CR00040] UQCR-11L[CR00040]/SM6a
human	AIFM1	aif	10	not detected	FBgn0031392	aif-1/aif-3
mouse	Ankrd11	CG10984	10	ubiquitious	FBgn0036305	BDSC#: 76630	y[1] w[*]; Mi{Trojan-GAL4.0}CG10973[MI01719-TG4.0] CG10984[MI01719-TG4.0-X]
mouse	Atp2b1	PMCA	13	ubiquitious	FBgn0259214	BDSC#: 76741	y[1] w[*]; Mi{Trojan-GAL4.2}PMCA[MI12515-TG4.2]/In(4)ci[D], ci[D] pan[ciD]
mouse	Baiap2l2	Irsp53	8	not detected	FBgn0052082	BDSC#: 67637	y[1] w[*]; Mi{Trojan-GAL4.0}IRSp53[MI12856-TG4.0]
human	CCDC50	cg10283	6	ubiquitious	FBgn0032681	BDSC#: 76152	y[1] w[*]; Mi{Trojan-GAL4.1}CG10283[MI02713-TG4.1]
human	CDC14A	cdc14	12	mechanosensory neurons	FBgn0031952	BDSC#: 79333	y[1] w[*]; TI{GFP[3xP3.cLa]=CRIMIC.TG4.2}cdc14[CR00871-TG4.2]
human	CDH23	ds	3	attachment cells and mechanosensory neurons	FBgn0284247	BDSC#: 67432	y[1] w[*]; Mi{Trojan-GAL4.0}ds[MI01504-TG4.0]
human	CHD7	Kis	11	ubiquitious	FBgn0266557	BDSC#: 76131	y[1] w[*]; Mi{Trojan-GAL4.2}kis[MI00231-TG4.2] CG13693[MI00231-TG4.2-X]
mouse	Col9a2	CG42342	1	ubiquitious	FBgn0259244	BDSC#: 76673	y[1] w[*]; Mi{Trojan-GAL4.1}CG42342[MI05637-TG4.1]/TM3, Sb[1] Ser[1]
human	DMXL2	Rbcn-3a	11	ubiquitious	FBgn0023458	BDSC#: 79291	y[1] w[*] TI{GFP[3xP3.cLa]=CRIMIC.TG4.0}Rbcn-3A[CR00732-TG4.0]/FM7h
mouse	Duoxa2	mol	11	epithelial cells	FBgn0086711	BDSC#: 77737	y[1] w[*]; Mi{Trojan-GAL4.1}mol[MI03597-TG4.1]
mouse	Eps8l1	CG8907	7	not detected	FBgn0038466	BDSC#: 67441	y[1] w[*]; Mi{Trojan-GAL4.0}CG8907[MI02395-TG4.0]/TM3, Sb[1] Ser[1]
human	GRHL2	grh	7	attachment cells	FBgn0259211	BDSC#: 76172	y[1] w[*]; Mi{Trojan-GAL4.0}grh[MI05134-TG4.0]/SM6a
human	GRXCR1	CG31559	9	not detected	FBgn0051559	BDSC#: 76633	y[1] w[*]; Mi{Trojan-GAL4.0}CG31559[MI01920-TG4.0]/TM3, Sb[1] Ser[1]
human	HOMER2	homer	14	not detected	FBgn0025777	BDSC#: 83226	y[1] w[*]; TI{GFP[3xP3.cLa]=CRIMIC.TG4.2}homer[CR00974-TG4.2]/SM6a
human	HSD17B4	Mfe2	15	not detected	FBgn0030731	CR00402
mouse	Il1r2	Toll-4	1	mechanosensory neurons	FBgn0032095	BDSC#: 79358	y[1] w[*]; TI{GFP[3xP3.cLa]=CRIMIC.TG4.1}Toll-4[CR00920-TG4.1]
mouse	Myh1	Mhc	11	not detected	FBgn0264695	BDSC#: 76653	y[1] w[*]; Mi{Trojan-GAL4.un}Mhc[MI03941-TG4.un]/SM6a
human	MYH14	zip	11	ubiquitious	FBgn0265434	BDSC#: 66793	y[1] w[*]; Mi{Trojan-GAL4.0}zip[MI03943-TG4.0]/SM6a
human	MYH14	zip	11	ubiquitious	FBgn0265434	BDSC#: 67443	y[1] w[*]; Mi{Trojan-GAL4.0}zip[MI02518-TG4.0]/SM6a
human	MYO15A	Myo10a	10	scolopale cells	FBgn0263705	BDSC#: 86433	y[1] w[*] TI{GFP[3xP3.cLa]=CRIMIC.TG4.0}Myo10A[CR01531-TG4.0]
human	MYO7A	ck	15	scolopale cells	FBgn0000317	BDSC#: 76720	y[1] w[*]; Mi{Trojan-GAL4.0}ck[MI10140-TG4.0]/SM6a
mouse	Nedd4L	Nedd4	14	ubiquitious	FBgn0259174	BDSC#: 77786	y[1] w[*]; Mi{Trojan-GAL4.0}Nedd4[MI07766-TG4.0]/TM3, Sb[1] Ser[1]
mouse	Nisch	CG11807	10	mechanosensory neurons	FBgn0033996	BDSC#: 78980	y[1] w[*]; TI{GFP[3xP3.cLa]=CRIMIC.TG4.0}CG11807[CR00674-TG4.0] CG42391[CR00674-TG4.0-X]/SM6a
mouse	Nptn	Bsg	6	ubiquitious	FBgn0261822	BDSC#: 77795	y[1] w[*]; Mi{Trojan-GAL4.1}Bsg[MI09180-TG4.1]/SM6a
mouse	Odf3l2	CG8086	12	mechanosensory and cap cells	FBgn0032010	BDSC#: 67496	y[1] w[*]; Mi{Trojan-GAL4.1}CG8086[MI11183-TG4.1]/SM6a
human	OSBPL2	cg3860	13	neurons and cap cells	FBgn0034951	BDSC#: 81155	y[1] w[*]; TI{GFP[3xP3.cLa]=CRIMIC.TG4.1}CG3860[CR00915-TG4.1]/SM6a
human	PCDH15	Cad99c	9	scolopale and attachment cells	FBgn0039709	BDSC#: 67483	y[1] w[*]; Mi{Trojan-GAL4.1}Cad99C[MI08439-TG4.1]/TM3, Sb[1] Ser[1]
human	PNPT1	PNPase	14	not detected	FBgn0039846	BDSC#: 66866	y[1] w[*]; Mi{Trojan-GAL4.2}PNPase[MI09512-TG4.2]/TM3, Sb[1] Ser[1]
human	POU4F3	acj6	12	not detected	FBgn0000028	BDSC#: 77788	y[1] w[*] Mi{Trojan-GAL4.0}acj6[MI07818-TG4.0]/FM7c
human	PRPS1	Prps	14	mechanosensory neurons	FBgn0036030	BDSC#: 77797	y[1] w[*]; Mi{Trojan-GAL4.2}CG6767[MI09551-TG4.2]/TM3, Sb[1] Ser[1]
human	RDX	Moe	13	not detected	FBgn0011661	BDSC#: 78972	y[1] w[*] TI{GFP[3xP3.cLa]=CRIMIC.TG4.2}Moe[CR00638-TG4.2]
human	SEMA3E	Sema2a	3	ubiquitious	FBgn0011260	BDSC#: 77761	y[1] w[*]; Mi{Trojan-GAL4.0}Sema2a[MI05602-TG4.0]/SM6a
human	SLC17A8	vglut	10	ubiquitious	FBgn0031424	BDSC#: 60312	w[*]; Mi{Trojan-GAL4.2}VGlut[MI04979-TG4.2]/CyO
mouse	Spns2	spin	11	not detected	FBgn0086676	BDSC#: 67474	y[1] w[*]; Mi{Trojan-GAL4.1}spin[MI06876-TG4.1]/SM6a
human	TRIOBP	osp	5	not detected	FBgn0003016	BDSC#: 78950	y[1] w[*]; TI{GFP[3xP3.cLa]=CRIMIC.TG4.0}Adhr[CR00554-TG4.0] osp[CR00554-TG4.0-X] Adh[CR00554-TG4.0-X]
human	TSPEAR	clos	3	not detected	FBgn0261016	BDSC#: 80680	y[1] w[*]; TI{GFP[3xP3.cLa]=CRIMIC.TG4.1}clos[CR00839-TG4.1] CG1902[CR00839-TG4.1-X] CG30338[CR00839-TG4.1-X]/SM6a
human	USH1C	CG5921	9	attachment cells and mechanosensory neurons	FBgn0029835	BDSC#: 79230	y[1] w[*] TI{GFP[3xP3.cLa]=CRIMIC.TG4.0}CG5921[CR00275-TG4.0]
