# Supplementary material for: Comparative exploration of mammalian deafness gene homologues in the Drosophila auditory organ shows genetic correlation between insect and vertebrate hearing
Source: PLoS One. 2024 Feb 27;19(2):e0297846. doi: 10.1371/journal.pone.0297846 (PMC10898740; doi:10.1371/journal.pone.0297846)
Supplement: S3 Table — The Drosophila orthologs of human and mouse deafness genes with fluorescent protein localization in Johnston’s organ whole mount preparations. Subcellular localaztion in Scolopidia cell types and protein localization in each cell type, flybase ID, genotype, and transgenic fly stock number is noted for individual genes. (XLSX) [file pone.0297846.s005.xlsx]

## Sheet: Supplementary Table 3
Supplementary Table 3: Protein localization of human and mouse deafness orthologues using an endogenous GFP cassette
The Drosophila orthologs of human and mouse deafness genes with fluorescent protein localization in Johnston's organ whole mount preparations. Subcellular localaztion in Scolopidia cell types and protein localization in each cell type, flybase ID, genotype, and transgenic fly stock number is noted for individual genes.
Species discovered	Human gene symbol	Fly ortholog candidate	DIOPT (x/15)	Protein Localization	Cell Type(s)	Flybase ID	Stock#	genotype
mouse	Acsl4	Acsl	14	ubiquitous	ubiquitous	FBgn0263120	BDSC#: 59291	y[1] w[67c23]; Mi{PT-GFSTF.2}Acsl[MI02966-GFSTF.2]/SM6a
mouse	ANKRD11	CG10984	10	ubiquitous	ubiquitous	FBgn0036305	Kyoto#: 115261	w[1118]; PBac{681.P.FSVS-1}CG10984[CPTI002035]
mouse	Atp2b1	PMCA	13	membrane bound	ubiquitous	FBgn0259214	Kyoto: 115256	w[1118]; PBac{681.P.FSVS-1}PMCA[CPTI001995]
human	CD164	vsg	6	cytoplasmic	ubiquitous	FBgn0045823	Kyoto: 115234	w[1118]; PBac{681.P.FSVS-1}vsg[CPTI001718]
human	CDH23	CadN	2	cytoplasmic	mechanosensory neurons	FBgn0015609	BDSC#: 39641	y[1] w[*]; Mi{PT-GFSTF.0}CadN[MI00393-GFSTF.0]/SM6a
human	CHD7	kis	11	nuclear	ubiquitous	FBgn0266557	Kyoto#: 115428	w[1118]; PBac{768.FSVS-0}kis[CPTI003615]
human	CHD7	kis	11	nuclear	ubiquitous	FBgn0266557	Kyoto#: 115339	w[1118]; PBac{CPTI-un}kis[CPTI002847]
human	CHD7	kis	11	nuclear	ubiquitous	FBgn0266557	Kyoto#: 115585	w[1118]; PBac{768.FSVS-0}kis[CPTI003576]
human	CLIC5	Clic	10	cytoplasmic	ubiquitous	FBgn0030529	Kyoto: 115586	w[1118] PBac{768.FSVS-0}Clic[CPTI003607]
human	CLIC5	Clic	10	cytoplasmic	ubiquitous	FBgn0030529	Kyoto: 115395	w[1118] PBac{754.P.FSVS-0}Clic[CPTI003213]
mouse	COL9A2	CG42342	1	ubiquitous	ubiquitous	FBgn0259244	Kyoto#: 115004	w[1118]; PBac{602.P.SVS-1}CG42342[CPTI000033]
human	DCDC2	DCX-EMAP	2	cytoplasmis (diffuse)	ubiquitous	FBgn0259099	BDSC#: 61786	y[1] w[*]; Mi{PT-GFSTF.0}DCX-EMAP[MI06179-GFSTF.0]/TM3, Sb[1] Ser[1]
human	MARVELD2	Su(Tpl)	3	nuclear	ubiquitous	FBgn0014037	BDSC#: 63188	y[1] w[*]; Mi{PT-GFSTF.1}Mi-2[MI07934-GFSTF.1] Su(Tpl)[MI07934-GFSTF.1-X]/TM6C, Sb[1] Tb[1]
human	MSRB3	SelR	13	not detected	not detected	FBgn0267376	Kyoto: 115061	w[1118]; PBac{602.P.SVS-1}SelR[CPTI001015]
mouse	Myh1	Mhc	11	ubiquitous	ubiquitous	FBgn0264695	BDSC#: 59813	y[1] w[67c23]; Mi{PT-GFSTF.0}Mhc[MI03941-GFSTF.0]/SM6a
human	MYH14	zip	11	ubiquitous	ubiquitous	FBgn0265434	BDSC#: 63172	y[1] w[67c23]; Mi{PT-GFSTF.0}zip[MI03943-GFSTF.0]/SM6a
human	MYH14	zip	11	ubiquitous	ubiquitous	FBgn0265434	BDSC#: 66894	y[1] w[*]; Mi{PT-GFSTF.0}zip[MI02518-GFSTF.0]
human	MYO15A	Myo10a	10	distal tip at a2/a3 junction	scolopale cells	FBgn0263705	Kyoto: 115590	w[1118] PBac{803.P.SVS-0}Myo10A[CPTI003738]
human	MYO15A	Myo10a	10	distal tip at a2/a3 junction	scolopale cells	FBgn0263705	Kyoto: 115453	w[1118] PBac{802.P.SVS-2}Myo10A[CPTI003907]
human	MYO15A	Myo10a	10	distal tip at a2/a3 junction	scolopale cells	FBgn0263705	Kyoto: 115434	w[1118] PBac{768.FSVS-0}Myo10A[CPTI003664]
human	MYO7A	ck	15	cytoplasmic (concentrated at distal tip)	scolopale cells	FBgn0000317	BDSC#: 61804	y[1] w[67c23]; Mi{PT-GFSTF.0}ck[MI10140-GFSTF.0]/SM6a
mouse	Nedd4L	Nedd4	14	ubiquitous	ubiquitous	FBgn0259174	BDSC#: 63185	y[1] w[*]; Mi{PT-GFSTF.0}Nedd4[MI07766-GFSTF.0]
mouse	Nptn	bsg	6	ubiquitous	ubiquitous	FBgn0261822	Kyoto#: 115365	w[1118]; PBac{544.SVS-1}Bsg[CPTI100050]
mouse	Nptn	bsg	6	ubiquitous	ubiquitous	FBgn0261822	Kyoto#: 115366	w[1118]; PBac{544.SVS-1}Bsg[CPTI100062]
mouse	Nptn	bsg	6	ubiquitous	ubiquitous	FBgn0261822	Kyoto#: 115521	w[1118]; PBac{681.P.FSVS-1}Bsg[CPTI001762]
mouse	Nptn	bsg	6	ubiquitous	ubiquitous	FBgn0261822	Kyoto#: 115075	w[1118]; PBac{566.P.SVS-1}Bsg[CPTI100005]
human	PCDH15	Cad99c	9	co-localizes with actin in scolopale cells and ubiquitious in epithelial cells	scolopale/epithelial cells	FBgn0039709	BDSC#: 60268	y[1] w[*]; Mi{PT-GFSTF.1}Cad99C[MI08439-GFSTF.1]
human	PRPS1	CG6767	14	nuclear	mechanosensory neurons	FBgn0036030	BDSC#: 59305	y[1] w[*]; Mi{PT-GFSTF.2}CG6767[MI09551-GFSTF.2]/TM6C, Sb[1] Tb[1]
human	PTPRQ	Ptp4E	2	nuclear	mechanosensory neurons	FBgn0004368	BDSC#: 61796	y[1] w[*] Mi{PT-GFSTF.0}Ptp4E[MI07920-GFSTF.0]
human	PTPRQ	Ptp10D	2	cytoplasmic (co-localizes with actin)	scolopale cells	FBgn0004370	BDSC#: 61803	y[1] w[*] Mi{PT-GFSTF.0}Ptp10D[MI10086-GFSTF.0]
human	SEMA3E	Sema2a	3	ubiquitous	ubiquitous	FBgn0011260	BDSC#: 60548	y[1] w[67c23]; Mi{PT-GFSTF.0}Sema2a[MI05602-GFSTF.0]
human	SLC17A8	vglut	10	ubiquitous	ubiquitous	FBgn0031424	BDSC#: 59411	y[1] w[67c23]; Mi{PT-GFSTF.2}VGlut[MI04979-GFSTF.2]
mouse	Slc4a10	Ndae1	12	ubiquitous	ubiquitous	FBgn0259111	BDSC#: 61778	y[1] w[67c23]; Mi{PT-GFSTF.2}Ndae1[MI05100-GFSTF.2]/CyO
human	SUN1	Koi	6	nuclear membrane		FBgn0265003	BDSC#: 51525	y[1] w[*]; P{w[+mC]=PTT-GB}koi[CB04483]
human	SYNE4	Msp-300	n/a	ubiquitous (concentrated at proximal tip)	scolopale cells	FBgn0261836	BDSC#: 59757	y[1] w[67c23]; Mi{PT-GFSTF.0}Msp300[MI00111-GFSTF.0]/CyO
human	TJP2	pyd	10	membrane bound	epithelial cells	FBgn0262614	BDSC#: 60166	y[1] w[*]; Mi{PT-GFSTF.1}pyd[MI01205-GFSTF.1]/TM6C, Sb[1] Tb[1]
human	TMC1	Tmc	5	not detected	not detected	FBgn0267796	BDSC#: 60176	y[1] w[*]; Mi{PT-GFSTF.0}Tmc[MI02041-GFSTF.0]/TM3, Sb[1] Ser[1]
human	TRIOBP	osp	5	not detected	not detected	FBgn0003016	BDSC#: 66505	y[1] w[*]; Mi{PT-GFSTF.0}osp[MI00193-GFSTF.0]/CyO
human	WHRN	dysc	9	ubiquitous	scolopale cells	FBgn0264006	BDSC#: 60517	y[1] w[*]; Mi{PT-GFSTF.0}dysc[MI01684-GFSTF.0]/TM6C, Sb[1] Tb[1]
human	WHRN	dysc	9	ubiquitous	scolopale cells	FBgn0264006	BDSC#: 59797	y[1] w[*]; Mi{PT-GFSTF.0}dysc[MI02729-GFSTF.0]
